# Supplementary material for: ﻿Phylogenetic analysis reveals a new net-winged beetle genus of Eurrhacini (Coleoptera, Lycidae) from the Pacific slopes of Central America and Ecuador
Source: Zookeys. 2024 Jun 6;1204:241–59. doi: 10.3897/zookeys.1204.114932 (PMC11176813; doi:10.3897/zookeys.1204.114932)
Supplement: XML Treatment for Gorhamium [file zookeys.1204.114932-treatment1.xml]

<!DOCTYPE tp:taxon-treatment
  PUBLIC "-//TaxonX//DTD Taxonomic Treatment Publishing DTD v0 20100105//EN" "tax-treatment-NSO.dtd">
<tp:taxon-treatment xmlns:tp="http://www.plazi.org/taxpub"><tp:treatment-meta><kwd-group><label>Taxon classification</label><kwd>
                <named-content content-type="kingdom">Animalia</named-content>
              </kwd><kwd>
                <named-content content-type="order">Coleoptera</named-content>
              </kwd><kwd>
                <named-content content-type="family">Lycidae</named-content>
              </kwd></kwd-group><mixed-citation publication-type="journal"><person-group><name><surname>Nascimento</surname><given-names>Elynton Alves</given-names></name><name><surname>Bocakova</surname><given-names>Milada</given-names></name></person-group><article-title>﻿Phylogenetic analysis reveals a new net-winged beetle genus of <tp:taxon-name><tp:taxon-name-part taxon-name-part-type="tribe">Eurrhacini</tp:taxon-name-part></tp:taxon-name> (<tp:taxon-name><tp:taxon-name-part taxon-name-part-type="order">Coleoptera</tp:taxon-name-part></tp:taxon-name>, <tp:taxon-name><tp:taxon-name-part taxon-name-part-type="family">Lycidae</tp:taxon-name-part></tp:taxon-name>) from the Pacific slopes of Central America and Ecuador</article-title><source>Zookeys</source><day>06</day><month>06</month><year>2024</year><volume>1204</volume><fpage>241</fpage><lpage>259</lpage><pub-id pub-id-type="doi">10.3897/zookeys.1204.114932</pub-id></mixed-citation></tp:treatment-meta><tp:nomenclature><label>﻿</label><tp:taxon-name>
              <object-id xmlns:xlink="http://www.w3.org/1999/xlink" content-type="arpha" xlink:type="simple">E48A6CB9-FB20-5286-B758-6BEEA6FB4F65</object-id>
              <tp:taxon-name-part taxon-name-part-type="genus" reg="Gorhamium">Gorhamium</tp:taxon-name-part>
              <object-id xmlns:xlink="http://www.w3.org/1999/xlink" content-type="zoobank" xlink:type="simple">https://zoobank.org/C31BE6D3-296C-45B1-B685-AD85CB34EA65</object-id>
            </tp:taxon-name><tp:taxon-status xmlns:xlink="http://www.w3.org/1999/xlink" xlink:type="simple">gen. nov.</tp:taxon-status></tp:nomenclature><tp:treatment-sec sec-type="type species" id="SECID0EIKAG"><title>Type species.</title><p><italic><tp:taxon-name><tp:taxon-name-part taxon-name-part-type="genus" reg="Gorhamium">Gorhamium</tp:taxon-name-part><tp:taxon-name-part taxon-name-part-type="species" reg="bidentatum">bidentatum</tp:taxon-name-part></tp:taxon-name></italic> sp. nov. (by present designation).</p></tp:treatment-sec><tp:treatment-sec sec-type="diagnosis" id="SECID0EZKAG"><title>Diagnosis.</title><p><italic><tp:taxon-name><tp:taxon-name-part taxon-name-part-type="genus" reg="Gorhamium">Gorhamium</tp:taxon-name-part></tp:taxon-name></italic> gen. nov. can be distinguished from other <tp:taxon-name><tp:taxon-name-part taxon-name-part-type="tribe">Eurrhacini</tp:taxon-name-part></tp:taxon-name> by the combination of the following characters: a) elytra (Fig. <xref ref-type="fig" rid="F2">2A–C</xref>) with nine longitudinal costae (4 costae in <italic><tp:taxon-name><tp:taxon-name-part taxon-name-part-type="genus" reg="Haplobothris">Haplobothris</tp:taxon-name-part></tp:taxon-name></italic>); b) pronotum (Fig. <xref ref-type="fig" rid="F3">3A, B</xref>) wider than long (elongated in <italic><tp:taxon-name><tp:taxon-name-part taxon-name-part-type="genus" reg="Calocladon">Calocladon</tp:taxon-name-part></tp:taxon-name></italic>); c) median areola on pronotum slenderly lenticular (slightly wider in <italic><tp:taxon-name><tp:taxon-name-part taxon-name-part-type="genus" reg="Cladocalon">Cladocalon</tp:taxon-name-part></tp:taxon-name></italic> and <italic><tp:taxon-name><tp:taxon-name-part taxon-name-part-type="genus" reg="Atlanticolycus">Atlanticolycus</tp:taxon-name-part></tp:taxon-name></italic>); d) male antennomere 3–10 flabellate (Fig. <xref ref-type="fig" rid="F4">4B, C</xref>); e) aedeagus with each paramere projected ventrobasally into a slender, medially curved process (d<sub>1</sub>, Fig. <xref ref-type="fig" rid="F6">6C</xref>), sometimes joining at midline forming an annular bridge (d<sub>3</sub>, Fig. <xref ref-type="fig" rid="F6">6G</xref>) (also present in <italic><tp:taxon-name><tp:taxon-name-part taxon-name-part-type="genus" reg="Calocladon">Calocladon</tp:taxon-name-part></tp:taxon-name></italic>, <italic><tp:taxon-name><tp:taxon-name-part taxon-name-part-type="genus" reg="Cladocalon">Cladocalon</tp:taxon-name-part></tp:taxon-name></italic>, and <italic><tp:taxon-name><tp:taxon-name-part taxon-name-part-type="genus" reg="Atlanticolycus">Atlanticolycus</tp:taxon-name-part></tp:taxon-name></italic>). Among unique features of <italic><tp:taxon-name><tp:taxon-name-part taxon-name-part-type="genus" reg="Gorhamium">Gorhamium</tp:taxon-name-part></tp:taxon-name></italic> gen. nov. belong: a) base of phallus pointed anchored-shaped (inverted mushroom-shaped), with arcuate arms and a pointed tip (a<sub>1</sub>, Fig. <xref ref-type="fig" rid="F6">6E, F</xref>), while the base of phallus of <italic><tp:taxon-name><tp:taxon-name-part taxon-name-part-type="genus" reg="Cladocalon">Cladocalon</tp:taxon-name-part></tp:taxon-name></italic> and <italic><tp:taxon-name><tp:taxon-name-part taxon-name-part-type="genus" reg="Atlanticolycus">Atlanticolycus</tp:taxon-name-part></tp:taxon-name></italic> is flat, or rounded (a<sub>2</sub>, Fig. <xref ref-type="fig" rid="F6">6A</xref>); b) median portion of phallus extending ventrally into oval opening (b, Fig. <xref ref-type="fig" rid="F6">6C</xref>); c) dorsal edge of phallus hooked (c, Fig. <xref ref-type="fig" rid="F6">6D, G</xref>); d) internal sac membranous with minute spines distally (e, Fig. <xref ref-type="fig" rid="F6">6D, G</xref>); e) parameres shorter than 2/3 of phallus (while the parameres are almost as long as phallus in <italic><tp:taxon-name><tp:taxon-name-part taxon-name-part-type="genus" reg="Atlanticolycus">Atlanticolycus</tp:taxon-name-part></tp:taxon-name></italic>); f) base of parameres semicircular in cross-section (flattened/ribbon-like in <italic><tp:taxon-name><tp:taxon-name-part taxon-name-part-type="genus" reg="Cladocalon">Cladocalon</tp:taxon-name-part></tp:taxon-name></italic>); g) apex of parameres denticulate, provided with one or two coarse teeth; h) female genitalia with valvifers as long as coxites and styli combined (Fig. <xref ref-type="fig" rid="F6">6H</xref>).</p><fig id="F2" position="float" orientation="portrait"><object-id xmlns:xlink="http://www.w3.org/1999/xlink" content-type="doi" xlink:type="simple">10.3897/zookeys.1204.114932.figure2</object-id><object-id xmlns:xlink="http://www.w3.org/1999/xlink" content-type="arpha" xlink:type="simple">594F0428-E84B-59EE-869B-3964BDEB36DE</object-id><label>Figure 2.</label><caption><p>Habitus, dorsal view <bold>A, B</bold><italic><tp:taxon-name><tp:taxon-name-part taxon-name-part-type="genus" reg="Gorhamium">Gorhamium</tp:taxon-name-part><tp:taxon-name-part taxon-name-part-type="species" reg="bidentatum">bidentatum</tp:taxon-name-part></tp:taxon-name></italic> sp. nov. <bold>A</bold> male <bold>B</bold> female <bold>C</bold><italic><tp:taxon-name><tp:taxon-name-part taxon-name-part-type="genus" reg="Gorhamium">Gorhamium</tp:taxon-name-part><tp:taxon-name-part taxon-name-part-type="species" reg="unidentatum">unidentatum</tp:taxon-name-part></tp:taxon-name></italic> sp. nov., male.</p></caption><graphic xmlns:xlink="http://www.w3.org/1999/xlink" xlink:href="zookeys-1204-241_article-114932__-g002.jpg" position="float" orientation="portrait" xlink:type="simple" id="oo_1063776.jpg"><uri content-type="original_file" xlink:type="simple">https://binary.pensoft.net/fig/1063776</uri></graphic></fig><fig id="F3" position="float" orientation="portrait"><object-id xmlns:xlink="http://www.w3.org/1999/xlink" content-type="doi" xlink:type="simple">10.3897/zookeys.1204.114932.figure3</object-id><object-id xmlns:xlink="http://www.w3.org/1999/xlink" content-type="arpha" xlink:type="simple">FEA3FAD5-3CD2-59BA-8369-04D6240FDE97</object-id><label>Figure 3.</label><caption><p>Pronotum <bold>A</bold><italic><tp:taxon-name><tp:taxon-name-part taxon-name-part-type="genus" reg="Gorhamium">Gorhamium</tp:taxon-name-part><tp:taxon-name-part taxon-name-part-type="species" reg="bidentatum">bidentatum</tp:taxon-name-part></tp:taxon-name></italic> sp. nov., male <bold>B</bold><italic><tp:taxon-name><tp:taxon-name-part taxon-name-part-type="genus" reg="Gorhamium">Gorhamium</tp:taxon-name-part><tp:taxon-name-part taxon-name-part-type="species" reg="unidentatum">unidentatum</tp:taxon-name-part></tp:taxon-name></italic> sp. nov., male.</p></caption><graphic xmlns:xlink="http://www.w3.org/1999/xlink" xlink:href="zookeys-1204-241_article-114932__-g003.jpg" position="float" orientation="portrait" xlink:type="simple" id="oo_1063777.jpg"><uri content-type="original_file" xlink:type="simple">https://binary.pensoft.net/fig/1063777</uri></graphic></fig><fig id="F4" position="float" orientation="portrait"><object-id xmlns:xlink="http://www.w3.org/1999/xlink" content-type="doi" xlink:type="simple">10.3897/zookeys.1204.114932.figure4</object-id><object-id xmlns:xlink="http://www.w3.org/1999/xlink" content-type="arpha" xlink:type="simple">FDE2E42B-686E-576A-8EA9-B5C43E722699</object-id><label>Figure 4.</label><caption><p><bold>A</bold> head ventrally <bold>B, C</bold> antenna dorsally <bold>A, B</bold><italic><tp:taxon-name><tp:taxon-name-part taxon-name-part-type="genus" reg="Gorhamium">Gorhamium</tp:taxon-name-part><tp:taxon-name-part taxon-name-part-type="species" reg="bidentatum">bidentatum</tp:taxon-name-part></tp:taxon-name></italic> sp. nov., male <bold>C</bold><italic><tp:taxon-name><tp:taxon-name-part taxon-name-part-type="genus" reg="Gorhamium">Gorhamium</tp:taxon-name-part><tp:taxon-name-part taxon-name-part-type="species" reg="unidentatum">unidentatum</tp:taxon-name-part></tp:taxon-name></italic> sp. nov., male.</p></caption><graphic xmlns:xlink="http://www.w3.org/1999/xlink" xlink:href="zookeys-1204-241_article-114932__-g004.jpg" position="float" orientation="portrait" xlink:type="simple" id="oo_1063778.jpg"><uri content-type="original_file" xlink:type="simple">https://binary.pensoft.net/fig/1063778</uri></graphic></fig></tp:treatment-sec><tp:treatment-sec sec-type="description" id="SECID0EQTAG"><title>Description.</title><p>Body length: 5.5–6.4 mm, width across the humeri: 1.2 mm. Head partly covered by pronotum from above. Labrum small, mandibles slender, arcuate (Fig. <xref ref-type="fig" rid="F4">4A</xref>). Maxillary palps 4-segmented, gradually widened distally, palpomere 1 (=P1) at least 3× shorter than P2, P2 longest of all, ~ 2× longer than P4, P3 1.5× shorter than P4, terminal palpomere securiform, apex obliquely rounded (Fig. <xref ref-type="fig" rid="F4">4A</xref>). Terminal palpomere of labial palps securiform. Pronotum somewhat trapezoidal, with anterior margin produced forward, posterior margin 1.4× wider than median length; lateral margins divergent posterad, with anterior 2/3 almost straight, convergent anteriorly, posterior angles acute; posterior margin bisinuate, medioposterior process almost triangular (Fig. <xref ref-type="fig" rid="F3">3A, B</xref>); median longitudinal carina on pronotum bifurcating in anterior third, forming very slender, lenticular areola. Scutellum square, apex minutely emarginate medially (Fig. <xref ref-type="fig" rid="F3">3A</xref>). Elytra subparallel-sided, slender, 4× longer than humeral width (Fig. <xref ref-type="fig" rid="F2">2A–C</xref>). Each elytron with nine longitudinal costae (4 primary costae and 5 less elevated secondary costae), primary costae 2 and 4 strongly elevated; intercostal intervals with a row of irregular reticulate cells, secondary costae 3 and 4 absent posteriorly. Anterior thoracic spiracles small, tubulate. Legs compressed, trochanters almost triangular (Fig. <xref ref-type="fig" rid="F4">4A</xref>), as long as third of femur, tibiae straight, their spurs small, covered by pubescence, tarsomeres 1–4 lobed.</p><p><bold>Male.</bold> Eyes medium-sized to large, eye diameter 1.3–1.7× longer than interocular distance. Antennae reaching beyond elytral midlength, antennomeres 3–10 flabellate, antennal branches flattened, antennomere 1 (=A1) stout, A2 small, transverse, A3 slightly (1.15–1.3×) shorter than A4, A4–A10 subequal in length. Lamellae arise basally, lamella of A3 slightly longer than antennomere body, remaining lamellae considerably longer. Abdominal sternum VIII widely emarginated distally (Fig. <xref ref-type="fig" rid="F5">5C, F</xref>), emargination shallow, as deep as ¼ of sternum length. Sternum IX elongate, 3.5× longer than wide (Fig. <xref ref-type="fig" rid="F5">5A, E</xref>), widest in distal quarter, proximal half narrow with lateral margins convergent. Phallus with ventromedial oval opening (b, Fig. <xref ref-type="fig" rid="F6">6C, G</xref>), base of phallus pointed anchored-shaped, or inverted mushroom-shaped (a<sub>1</sub>, Fig. <xref ref-type="fig" rid="F6">6E, F</xref>); distal portion of phallus rod-like, apex clavate, dorsal margin hooked (c, Fig. <xref ref-type="fig" rid="F6">6D, G</xref>); internal sac membranous with minute spines distally (e, Fig. <xref ref-type="fig" rid="F6">6G</xref>), sometimes also medially. Parameres at most as long as 2/3 of phallus, base of parameres almost semicircular in cross-section; each paramere projected basally in a thin ventral, medially arched, process (d<sub>1</sub>, Fig. <xref ref-type="fig" rid="F6">6C</xref>), sometimes joining medially in a ring-like bridge (d<sub>3</sub>, Fig. <xref ref-type="fig" rid="F6">6G</xref>); parameral apex denticulate, provided with one or two coarse teeth. Phallobase slightly asymmetrical, distorted, moderately arched ventrally.</p><fig id="F5" position="float" orientation="portrait"><object-id xmlns:xlink="http://www.w3.org/1999/xlink" content-type="doi" xlink:type="simple">10.3897/zookeys.1204.114932.figure5</object-id><object-id xmlns:xlink="http://www.w3.org/1999/xlink" content-type="arpha" xlink:type="simple">68B8C686-662B-5B58-BB3A-26C6E1D81D06</object-id><label>Figure 5.</label><caption><p>Terminal abdominal segments <bold>A–D</bold><italic><tp:taxon-name><tp:taxon-name-part taxon-name-part-type="genus" reg="Gorhamium">Gorhamium</tp:taxon-name-part><tp:taxon-name-part taxon-name-part-type="species" reg="bidentatum">bidentatum</tp:taxon-name-part></tp:taxon-name></italic> sp. nov. <bold>E–H</bold><italic><tp:taxon-name><tp:taxon-name-part taxon-name-part-type="genus" reg="Gorhamium">Gorhamium</tp:taxon-name-part><tp:taxon-name-part taxon-name-part-type="species" reg="unidentatum">unidentatum</tp:taxon-name-part></tp:taxon-name></italic> sp. nov., male <bold>G</bold><italic><tp:taxon-name><tp:taxon-name-part taxon-name-part-type="genus" reg="Cladocalon">Cladocalon</tp:taxon-name-part><tp:taxon-name-part taxon-name-part-type="species" reg="chiriquense">chiriquense</tp:taxon-name-part></tp:taxon-name></italic> (Gorham, 1884) <bold>A, B, E, G</bold> male terminalia (sternum IX and tergum IX–X), <bold>A</bold> – ventral view; <bold>B, E, G</bold> – dorsal view <bold>C</bold> Male sternum and tergum VIII, ventral view <bold>D</bold> female terminal sternum, ventral view. <bold>F</bold>, Male sternum VIII, ventral view <bold>H</bold> Male tergum VIII, dorsal view.</p></caption><graphic xmlns:xlink="http://www.w3.org/1999/xlink" xlink:href="zookeys-1204-241_article-114932__-g005.jpg" position="float" orientation="portrait" xlink:type="simple" id="oo_1063779.jpg"><uri content-type="original_file" xlink:type="simple">https://binary.pensoft.net/fig/1063779</uri></graphic></fig><fig id="F6" position="float" orientation="portrait"><object-id xmlns:xlink="http://www.w3.org/1999/xlink" content-type="doi" xlink:type="simple">10.3897/zookeys.1204.114932.figure6</object-id><object-id xmlns:xlink="http://www.w3.org/1999/xlink" content-type="arpha" xlink:type="simple">69AA6233-2436-565D-9B9A-7605C94A21C6</object-id><label>Figure 6.</label><caption><p><bold>A–G</bold>, Male genitalia <bold>A, B</bold><italic><tp:taxon-name><tp:taxon-name-part taxon-name-part-type="genus" reg="Cladocalon">Cladocalon</tp:taxon-name-part><tp:taxon-name-part taxon-name-part-type="species" reg="chiriquense">chiriquense</tp:taxon-name-part></tp:taxon-name></italic> (Gorham, 1884) <bold>C–E</bold><italic><tp:taxon-name><tp:taxon-name-part taxon-name-part-type="genus" reg="Gorhamium">Gorhamium</tp:taxon-name-part><tp:taxon-name-part taxon-name-part-type="species" reg="bidentatum">bidentatum</tp:taxon-name-part></tp:taxon-name></italic> sp. nov. <bold>F–H</bold><italic><tp:taxon-name><tp:taxon-name-part taxon-name-part-type="genus" reg="Gorhamium">Gorhamium</tp:taxon-name-part><tp:taxon-name-part taxon-name-part-type="species" reg="unidentatum">unidentatum</tp:taxon-name-part></tp:taxon-name></italic> sp. nov. <bold>H</bold> female genitalia of <italic><tp:taxon-name><tp:taxon-name-part taxon-name-part-type="genus" reg="Gorhamium">Gorhamium</tp:taxon-name-part><tp:taxon-name-part taxon-name-part-type="species" reg="bidentatum">bidentatum</tp:taxon-name-part></tp:taxon-name></italic> sp. nov., ventral view. <bold>A, C, F</bold> ventral view <bold>B, D, G</bold> lateral view <bold>E</bold> ventrolateral view. Abbreviations: a1 – pointed anchor-shaped base of phallus, a2 – flat anchor-shaped base of phallus, b – phallic ventral opening, c – dorsal dent, d1 – arcuate ventrobasal parameral process, d2 – flattened ventrobasal parameral process, d3 – a ring-like ventral bridge (ventrobasal processes medially fused), e – internal sac.</p></caption><graphic xmlns:xlink="http://www.w3.org/1999/xlink" xlink:href="zookeys-1204-241_article-114932__-g006.jpg" position="float" orientation="portrait" xlink:type="simple" id="oo_1063780.jpg"><uri content-type="original_file" xlink:type="simple">https://binary.pensoft.net/fig/1063780</uri></graphic></fig><p><bold>Female.</bold> Eyes small, interocular distance 1.3× longer than eye diameter, antennae serrate (Fig. <xref ref-type="fig" rid="F2">2B</xref>). Terminal sternum (IX) simple (Fig. <xref ref-type="fig" rid="F5">5D</xref>), spiculum gastrale rudimentary, triangular. Ovipositor with valvifers 1.3× longer than coxites (Fig. <xref ref-type="fig" rid="F6">6H</xref>).</p></tp:treatment-sec><tp:treatment-sec sec-type="etymology" id="SECID0ET1AG"><title>Etymology.</title><p>The genus is named in honor of H. S. Gorham, the author of chapters on Malacodermata in Biologia-Centrali Americana (<xref ref-type="bibr" rid="B10">Gorham 1880</xref>, <xref ref-type="bibr" rid="B11">1881</xref>, <xref ref-type="bibr" rid="B12">1884</xref>), where he described many genera and species of <tp:taxon-name><tp:taxon-name-part taxon-name-part-type="tribe">Eurrhacini</tp:taxon-name-part></tp:taxon-name> and <tp:taxon-name><tp:taxon-name-part taxon-name-part-type="tribe">Calopterini</tp:taxon-name-part></tp:taxon-name>. The gender is neuter.</p></tp:treatment-sec><tp:treatment-sec sec-type="distribution" id="SECID0EP2AG"><title>Distribution.</title><p>Panama, Ecuador.</p></tp:treatment-sec><ref-list><ref id="B10"><mixed-citation xmlns:xlink="http://www.w3.org/1999/xlink" xlink:type="simple"><person-group><name name-style="western"><surname>Gorham</surname><given-names>HS</given-names></name></person-group> (<year>1880</year>) <article-title>Malacodermata. Fam. <tp:taxon-name><tp:taxon-name-part taxon-name-part-type="family">Lycidae</tp:taxon-name-part></tp:taxon-name>. Biologia Centrali-Americana.</article-title><source><tp:taxon-name><tp:taxon-name-part taxon-name-part-type="order">Coleoptera</tp:taxon-name-part></tp:taxon-name></source><volume>3</volume>: <fpage>1</fpage>–<lpage>24</lpage>.</mixed-citation></ref><ref id="B11"><mixed-citation xmlns:xlink="http://www.w3.org/1999/xlink" xlink:type="simple"><person-group><name name-style="western"><surname>Gorham</surname><given-names>HS</given-names></name></person-group> (<year>1881</year>) <article-title>Malacodermata. Fam. <tp:taxon-name><tp:taxon-name-part taxon-name-part-type="family">Lycidae</tp:taxon-name-part></tp:taxon-name>. Biologia Centrali-Americana.</article-title><source><tp:taxon-name><tp:taxon-name-part taxon-name-part-type="order">Coleoptera</tp:taxon-name-part></tp:taxon-name></source><volume>3</volume>: <fpage>25</fpage>–<lpage>29</lpage>.</mixed-citation></ref><ref id="B12"><mixed-citation xmlns:xlink="http://www.w3.org/1999/xlink" xlink:type="simple"><person-group><name name-style="western"><surname>Gorham</surname><given-names>HS</given-names></name></person-group> (<year>1884</year>) <article-title>Malacodermata. Suplement. Fam. <tp:taxon-name><tp:taxon-name-part taxon-name-part-type="family">Lycidae</tp:taxon-name-part></tp:taxon-name>. Biologia Centrali-Americana.</article-title><source><tp:taxon-name><tp:taxon-name-part taxon-name-part-type="order">Coleoptera</tp:taxon-name-part></tp:taxon-name></source><volume>3</volume>: <fpage>225</fpage>–<lpage>272</lpage>.</mixed-citation></ref></ref-list></tp:taxon-treatment>
