# Supplementary material for: ﻿Phylogenetic analysis reveals a new net-winged beetle genus of Eurrhacini (Coleoptera, Lycidae) from the Pacific slopes of Central America and Ecuador
Source: Zookeys. 2024 Jun 6;1204:241–59. doi: 10.3897/zookeys.1204.114932 (PMC11176813; doi:10.3897/zookeys.1204.114932)
Supplement: XML Treatment for Gorhamium bidentatum [file zookeys.1204.114932-treatment2.xml]

<!DOCTYPE tp:taxon-treatment
  PUBLIC "-//TaxonX//DTD Taxonomic Treatment Publishing DTD v0 20100105//EN" "tax-treatment-NSO.dtd">
<tp:taxon-treatment xmlns:tp="http://www.plazi.org/taxpub"><tp:treatment-meta><kwd-group><label>Taxon classification</label><kwd>
                <named-content content-type="kingdom">Animalia</named-content>
              </kwd><kwd>
                <named-content content-type="order">Coleoptera</named-content>
              </kwd><kwd>
                <named-content content-type="family">Lycidae</named-content>
              </kwd></kwd-group><mixed-citation publication-type="journal"><person-group><name><surname>Nascimento</surname><given-names>Elynton Alves</given-names></name><name><surname>Bocakova</surname><given-names>Milada</given-names></name></person-group><article-title>﻿Phylogenetic analysis reveals a new net-winged beetle genus of <tp:taxon-name><tp:taxon-name-part taxon-name-part-type="tribe">Eurrhacini</tp:taxon-name-part></tp:taxon-name> (<tp:taxon-name><tp:taxon-name-part taxon-name-part-type="order">Coleoptera</tp:taxon-name-part></tp:taxon-name>, <tp:taxon-name><tp:taxon-name-part taxon-name-part-type="family">Lycidae</tp:taxon-name-part></tp:taxon-name>) from the Pacific slopes of Central America and Ecuador</article-title><source>Zookeys</source><day>06</day><month>06</month><year>2024</year><volume>1204</volume><fpage>241</fpage><lpage>259</lpage><pub-id pub-id-type="doi">10.3897/zookeys.1204.114932</pub-id></mixed-citation></tp:treatment-meta><tp:nomenclature><label>﻿</label><tp:taxon-name>
              <object-id xmlns:xlink="http://www.w3.org/1999/xlink" content-type="arpha" xlink:type="simple">2C643453-BC6F-545E-A4FB-74E4DD6E086A</object-id>
              <tp:taxon-name-part taxon-name-part-type="genus" reg="Gorhamium">Gorhamium</tp:taxon-name-part>
              <tp:taxon-name-part taxon-name-part-type="species" reg="bidentatum">bidentatum</tp:taxon-name-part>
              <object-id xmlns:xlink="http://www.w3.org/1999/xlink" content-type="zoobank" xlink:type="simple">https://zoobank.org/C1E7CBDC-5EBC-457E-BB8D-5B51E6ACE0F6</object-id>
            </tp:taxon-name><tp:taxon-status xmlns:xlink="http://www.w3.org/1999/xlink" xlink:type="simple">sp. nov.</tp:taxon-status><xref ref-type="fig" rid="F2">Figs 2A, B</xref><xref ref-type="fig" rid="F3">, 3A</xref><xref ref-type="fig" rid="F4">, 4A, B</xref><xref ref-type="fig" rid="F5">, 5A–D</xref><xref ref-type="fig" rid="F6">, 6C–E, H</xref></tp:nomenclature><tp:treatment-sec sec-type="type material" id="SECID0ER4AG"><title>Type material.</title><p><bold><italic>Holotype</italic></bold> • male, “Panama, V. de Chiriqui, 25–4000 ft. Champion”, secondary labels - B.C.A. Col. III. (2). <tp:taxon-name><tp:taxon-name-part taxon-name-part-type="genus" reg="Calocladon">Calocladon</tp:taxon-name-part><tp:taxon-name-part taxon-name-part-type="species" reg="chiriquense">chiriquense</tp:taxon-name-part></tp:taxon-name>, SYNTYPE - blue-edged circle (BMNH). [Volcan de Chiriqui is now referred to as Volcán Barú].</p><p><bold><italic>Paratypes</italic></bold> • Panama, same data as for holotype, 1 male, 3 females (BMNH); • “PANAMA, V. de Chiriqui, 2-3000 ft. Champion”, secondary labels - same data as for holotype, SYNTYPE - blue-edged circle, 1 female (BMNH); • “Panama, V. de Chiriqui, 4000–6000 ft. Champion, secondary labels - same data as for holotype, SYNTYPE - blue-edged circle, 3 males (BMNH).</p></tp:treatment-sec><tp:treatment-sec sec-type="diagnosis" id="SECID0EN5AG"><title>Diagnosis.</title><p>Pronotum and elytra largely yellow, only median longitudinal stripe on pronotum, basal half of elytral suture, and elytral apex black. Phallus rod-like apically, ventromedial opening oval, widest medially. Parameres shorter than half of phallus, their ventrobasal projects separated (d<sub>1</sub>, Fig. <xref ref-type="fig" rid="F6">6C</xref>), apex of parameres bidentate, internal sac largely membranous, micro spurs barely visible.</p></tp:treatment-sec><tp:treatment-sec sec-type="description" id="SECID0EZ5AG"><title>Description.</title><p>Body length: 5.1–6 mm, width across the humeri: 1.1–1.2 mm. Body dark brown, only anterior pronotal margin, broad sides of pronotum, trochanters, bases of femora, scutellum, and most of elytra yellow (Fig. <xref ref-type="fig" rid="F2">2A, B</xref>). Sutural stripe in basal half of elytra and apical 1/30 of elytra black. Head largely covered by pronotum. Elytra 4–4.8× longer than humeral width (Fig. <xref ref-type="fig" rid="F2">2A</xref>). Primary costae 2 and 4 and basal quarter of primary costa 3 more elevated. Reticulate cells irregular, secondary costae 3 and 4 present only basally.</p><p><bold>Male.</bold> Eyes large, hemispherically prominent, eye diameter 1.5–1.7× longer than interocular distance. Antennae with antennomere 3 (=A3) 1.15× shorter than A4, A4–A10 subequal in length; antennal branches flattened, lamella of A3 1.7× longer than antennomere length, remaining lamellae considerably longer, ~ 2.4× longer than antennomere length (Fig. <xref ref-type="fig" rid="F4">4B</xref>). Abdominal sternum VIII with a broad, shallow emargination distally (up to 1/5 of sternum length), its proximal margin minutely emarginated up to 1/10 of sternum length (Fig. <xref ref-type="fig" rid="F5">5C</xref>). Tergum X small, only 1.3× longer than preceding sternum IX on the sides (Fig. <xref ref-type="fig" rid="F5">5B</xref>). Phallus rod-like in distal 1/3, slightly widened apically, with a dorsal hook in median portion (c, Fig. <xref ref-type="fig" rid="F6">6D</xref>) and large ventral opening widest medially (b, Fig. <xref ref-type="fig" rid="F6">6C</xref>). Parameres moderately shorter than half of phallus, each with two coarse teeth apically, ventrobasal parameral protrusions slender, medially separated by 1/3 of phallic width (Fig. <xref ref-type="fig" rid="F6">6C</xref>).</p><p><bold>Female.</bold> Eyes small, eye diameter 1.3× shorter than interocular distance. Antennae serrate (Fig. <xref ref-type="fig" rid="F2">2B</xref>). Terminal sternum with spiculum gastrale rudimentary, triangular to slightly pointed (Fig. <xref ref-type="fig" rid="F5">5D</xref>). Ovipositor elongate (Fig. <xref ref-type="fig" rid="F6">6H</xref>), valvifers rod-like, 1.4× longer than coxites, basally coalescent. Coxites medially distant, their base and apex closer, styli as long as half of coxites.</p></tp:treatment-sec><tp:treatment-sec sec-type="etymology" id="SECID0ETABG"><title>Etymology.</title><p>Named after the shape of apical portion of parameres.</p></tp:treatment-sec><tp:treatment-sec sec-type="distribution" id="SECID0EYABG"><title>Distribution.</title><p>Panama.</p></tp:treatment-sec><tp:treatment-sec><!--Section generated to contain objects referenced in tp:taxon-treatment.--><fig id="F2" position="float" orientation="portrait"><object-id xmlns:xlink="http://www.w3.org/1999/xlink" content-type="doi" xlink:type="simple">10.3897/zookeys.1204.114932.figure2</object-id><object-id xmlns:xlink="http://www.w3.org/1999/xlink" content-type="arpha" xlink:type="simple">594F0428-E84B-59EE-869B-3964BDEB36DE</object-id><label>Figure 2.</label><caption><p>Habitus, dorsal view <bold>A, B</bold><italic><tp:taxon-name><tp:taxon-name-part taxon-name-part-type="genus" reg="Gorhamium">Gorhamium</tp:taxon-name-part><tp:taxon-name-part taxon-name-part-type="species" reg="bidentatum">bidentatum</tp:taxon-name-part></tp:taxon-name></italic> sp. nov. <bold>A</bold> male <bold>B</bold> female <bold>C</bold><italic><tp:taxon-name><tp:taxon-name-part taxon-name-part-type="genus" reg="Gorhamium">Gorhamium</tp:taxon-name-part><tp:taxon-name-part taxon-name-part-type="species" reg="unidentatum">unidentatum</tp:taxon-name-part></tp:taxon-name></italic> sp. nov., male.</p></caption><graphic xmlns:xlink="http://www.w3.org/1999/xlink" xlink:href="zookeys-1204-241_article-114932__-g002.jpg" position="float" orientation="portrait" xlink:type="simple" id="oo_1063776.jpg"><uri content-type="original_file" xlink:type="simple">https://binary.pensoft.net/fig/1063776</uri></graphic></fig><fig id="F3" position="float" orientation="portrait"><object-id xmlns:xlink="http://www.w3.org/1999/xlink" content-type="doi" xlink:type="simple">10.3897/zookeys.1204.114932.figure3</object-id><object-id xmlns:xlink="http://www.w3.org/1999/xlink" content-type="arpha" xlink:type="simple">FEA3FAD5-3CD2-59BA-8369-04D6240FDE97</object-id><label>Figure 3.</label><caption><p>Pronotum <bold>A</bold><italic><tp:taxon-name><tp:taxon-name-part taxon-name-part-type="genus" reg="Gorhamium">Gorhamium</tp:taxon-name-part><tp:taxon-name-part taxon-name-part-type="species" reg="bidentatum">bidentatum</tp:taxon-name-part></tp:taxon-name></italic> sp. nov., male <bold>B</bold><italic><tp:taxon-name><tp:taxon-name-part taxon-name-part-type="genus" reg="Gorhamium">Gorhamium</tp:taxon-name-part><tp:taxon-name-part taxon-name-part-type="species" reg="unidentatum">unidentatum</tp:taxon-name-part></tp:taxon-name></italic> sp. nov., male.</p></caption><graphic xmlns:xlink="http://www.w3.org/1999/xlink" xlink:href="zookeys-1204-241_article-114932__-g003.jpg" position="float" orientation="portrait" xlink:type="simple" id="oo_1063777.jpg"><uri content-type="original_file" xlink:type="simple">https://binary.pensoft.net/fig/1063777</uri></graphic></fig><fig id="F4" position="float" orientation="portrait"><object-id xmlns:xlink="http://www.w3.org/1999/xlink" content-type="doi" xlink:type="simple">10.3897/zookeys.1204.114932.figure4</object-id><object-id xmlns:xlink="http://www.w3.org/1999/xlink" content-type="arpha" xlink:type="simple">FDE2E42B-686E-576A-8EA9-B5C43E722699</object-id><label>Figure 4.</label><caption><p><bold>A</bold> head ventrally <bold>B, C</bold> antenna dorsally <bold>A, B</bold><italic><tp:taxon-name><tp:taxon-name-part taxon-name-part-type="genus" reg="Gorhamium">Gorhamium</tp:taxon-name-part><tp:taxon-name-part taxon-name-part-type="species" reg="bidentatum">bidentatum</tp:taxon-name-part></tp:taxon-name></italic> sp. nov., male <bold>C</bold><italic><tp:taxon-name><tp:taxon-name-part taxon-name-part-type="genus" reg="Gorhamium">Gorhamium</tp:taxon-name-part><tp:taxon-name-part taxon-name-part-type="species" reg="unidentatum">unidentatum</tp:taxon-name-part></tp:taxon-name></italic> sp. nov., male.</p></caption><graphic xmlns:xlink="http://www.w3.org/1999/xlink" xlink:href="zookeys-1204-241_article-114932__-g004.jpg" position="float" orientation="portrait" xlink:type="simple" id="oo_1063778.jpg"><uri content-type="original_file" xlink:type="simple">https://binary.pensoft.net/fig/1063778</uri></graphic></fig><fig id="F5" position="float" orientation="portrait"><object-id xmlns:xlink="http://www.w3.org/1999/xlink" content-type="doi" xlink:type="simple">10.3897/zookeys.1204.114932.figure5</object-id><object-id xmlns:xlink="http://www.w3.org/1999/xlink" content-type="arpha" xlink:type="simple">68B8C686-662B-5B58-BB3A-26C6E1D81D06</object-id><label>Figure 5.</label><caption><p>Terminal abdominal segments <bold>A–D</bold><italic><tp:taxon-name><tp:taxon-name-part taxon-name-part-type="genus" reg="Gorhamium">Gorhamium</tp:taxon-name-part><tp:taxon-name-part taxon-name-part-type="species" reg="bidentatum">bidentatum</tp:taxon-name-part></tp:taxon-name></italic> sp. nov. <bold>E–H</bold><italic><tp:taxon-name><tp:taxon-name-part taxon-name-part-type="genus" reg="Gorhamium">Gorhamium</tp:taxon-name-part><tp:taxon-name-part taxon-name-part-type="species" reg="unidentatum">unidentatum</tp:taxon-name-part></tp:taxon-name></italic> sp. nov., male <bold>G</bold><italic><tp:taxon-name><tp:taxon-name-part taxon-name-part-type="genus" reg="Cladocalon">Cladocalon</tp:taxon-name-part><tp:taxon-name-part taxon-name-part-type="species" reg="chiriquense">chiriquense</tp:taxon-name-part></tp:taxon-name></italic> (Gorham, 1884) <bold>A, B, E, G</bold> male terminalia (sternum IX and tergum IX–X), <bold>A</bold> – ventral view; <bold>B, E, G</bold> – dorsal view <bold>C</bold> Male sternum and tergum VIII, ventral view <bold>D</bold> female terminal sternum, ventral view. <bold>F</bold>, Male sternum VIII, ventral view <bold>H</bold> Male tergum VIII, dorsal view.</p></caption><graphic xmlns:xlink="http://www.w3.org/1999/xlink" xlink:href="zookeys-1204-241_article-114932__-g005.jpg" position="float" orientation="portrait" xlink:type="simple" id="oo_1063779.jpg"><uri content-type="original_file" xlink:type="simple">https://binary.pensoft.net/fig/1063779</uri></graphic></fig><fig id="F6" position="float" orientation="portrait"><object-id xmlns:xlink="http://www.w3.org/1999/xlink" content-type="doi" xlink:type="simple">10.3897/zookeys.1204.114932.figure6</object-id><object-id xmlns:xlink="http://www.w3.org/1999/xlink" content-type="arpha" xlink:type="simple">69AA6233-2436-565D-9B9A-7605C94A21C6</object-id><label>Figure 6.</label><caption><p><bold>A–G</bold>, Male genitalia <bold>A, B</bold><italic><tp:taxon-name><tp:taxon-name-part taxon-name-part-type="genus" reg="Cladocalon">Cladocalon</tp:taxon-name-part><tp:taxon-name-part taxon-name-part-type="species" reg="chiriquense">chiriquense</tp:taxon-name-part></tp:taxon-name></italic> (Gorham, 1884) <bold>C–E</bold><italic><tp:taxon-name><tp:taxon-name-part taxon-name-part-type="genus" reg="Gorhamium">Gorhamium</tp:taxon-name-part><tp:taxon-name-part taxon-name-part-type="species" reg="bidentatum">bidentatum</tp:taxon-name-part></tp:taxon-name></italic> sp. nov. <bold>F–H</bold><italic><tp:taxon-name><tp:taxon-name-part taxon-name-part-type="genus" reg="Gorhamium">Gorhamium</tp:taxon-name-part><tp:taxon-name-part taxon-name-part-type="species" reg="unidentatum">unidentatum</tp:taxon-name-part></tp:taxon-name></italic> sp. nov. <bold>H</bold> female genitalia of <italic><tp:taxon-name><tp:taxon-name-part taxon-name-part-type="genus" reg="Gorhamium">Gorhamium</tp:taxon-name-part><tp:taxon-name-part taxon-name-part-type="species" reg="bidentatum">bidentatum</tp:taxon-name-part></tp:taxon-name></italic> sp. nov., ventral view. <bold>A, C, F</bold> ventral view <bold>B, D, G</bold> lateral view <bold>E</bold> ventrolateral view. Abbreviations: a1 – pointed anchor-shaped base of phallus, a2 – flat anchor-shaped base of phallus, b – phallic ventral opening, c – dorsal dent, d1 – arcuate ventrobasal parameral process, d2 – flattened ventrobasal parameral process, d3 – a ring-like ventral bridge (ventrobasal processes medially fused), e – internal sac.</p></caption><graphic xmlns:xlink="http://www.w3.org/1999/xlink" xlink:href="zookeys-1204-241_article-114932__-g006.jpg" position="float" orientation="portrait" xlink:type="simple" id="oo_1063780.jpg"><uri content-type="original_file" xlink:type="simple">https://binary.pensoft.net/fig/1063780</uri></graphic></fig></tp:treatment-sec></tp:taxon-treatment>
