# Supplementary material for: ﻿Phylogenetic analysis reveals a new net-winged beetle genus of Eurrhacini (Coleoptera, Lycidae) from the Pacific slopes of Central America and Ecuador
Source: Zookeys. 2024 Jun 6;1204:241–59. doi: 10.3897/zookeys.1204.114932 (PMC11176813; doi:10.3897/zookeys.1204.114932)
Supplement: XML Treatment for Gorhamium unidentatum [file zookeys.1204.114932-treatment3.xml]

<!DOCTYPE tp:taxon-treatment
  PUBLIC "-//TaxonX//DTD Taxonomic Treatment Publishing DTD v0 20100105//EN" "tax-treatment-NSO.dtd">
<tp:taxon-treatment xmlns:tp="http://www.plazi.org/taxpub"><tp:treatment-meta><kwd-group><label>Taxon classification</label><kwd>
                <named-content content-type="kingdom">Animalia</named-content>
              </kwd><kwd>
                <named-content content-type="order">Coleoptera</named-content>
              </kwd><kwd>
                <named-content content-type="family">Lycidae</named-content>
              </kwd></kwd-group><mixed-citation publication-type="journal"><person-group><name><surname>Nascimento</surname><given-names>Elynton Alves</given-names></name><name><surname>Bocakova</surname><given-names>Milada</given-names></name></person-group><article-title>﻿Phylogenetic analysis reveals a new net-winged beetle genus of <tp:taxon-name><tp:taxon-name-part taxon-name-part-type="tribe">Eurrhacini</tp:taxon-name-part></tp:taxon-name> (<tp:taxon-name><tp:taxon-name-part taxon-name-part-type="order">Coleoptera</tp:taxon-name-part></tp:taxon-name>, <tp:taxon-name><tp:taxon-name-part taxon-name-part-type="family">Lycidae</tp:taxon-name-part></tp:taxon-name>) from the Pacific slopes of Central America and Ecuador</article-title><source>Zookeys</source><day>06</day><month>06</month><year>2024</year><volume>1204</volume><fpage>241</fpage><lpage>259</lpage><pub-id pub-id-type="doi">10.3897/zookeys.1204.114932</pub-id></mixed-citation></tp:treatment-meta><tp:nomenclature><label>﻿</label><tp:taxon-name>
              <object-id xmlns:xlink="http://www.w3.org/1999/xlink" content-type="arpha" xlink:type="simple">C6E98B65-EB05-5292-A981-4D46CFC92555</object-id>
              <tp:taxon-name-part taxon-name-part-type="genus" reg="Gorhamium">Gorhamium</tp:taxon-name-part>
              <tp:taxon-name-part taxon-name-part-type="species" reg="unidentatum">unidentatum</tp:taxon-name-part>
              <object-id xmlns:xlink="http://www.w3.org/1999/xlink" content-type="zoobank" xlink:type="simple">https://zoobank.org/8CEF51B9-4C36-4654-BEB4-B3BFA4F63DC3</object-id>
            </tp:taxon-name><tp:taxon-status xmlns:xlink="http://www.w3.org/1999/xlink" xlink:type="simple">sp. nov.</tp:taxon-status><xref ref-type="fig" rid="F2">Figs 2C</xref><xref ref-type="fig" rid="F3">, 3B</xref><xref ref-type="fig" rid="F4">, 4C</xref><xref ref-type="fig" rid="F5">, 5E–H</xref><xref ref-type="fig" rid="F6">, 6F, G</xref></tp:nomenclature><tp:treatment-sec sec-type="type material" id="SECID0E1CBG"><title>Type material.</title><p><bold><italic>Holotype</italic></bold> • male, “Ecuador, 50 km SW Quito, San Francisco de las Pampas, Otonga res., 1500 m, <named-content xmlns:xlink="http://www.w3.org/1999/xlink" content-type="dwc:verbatimCoordinates" xlink:type="simple"><named-content content-type="geo-json" specific-use="{&#34;type&#34;:&#34;Point&#34;,&#34;coordinates&#34;:[-79.000000,-0.416667]}" id="NCID0EIDBG" xlink:type="simple">0°25'S, 79°00'W</named-content></named-content>, 5–6.Dec 2010, Bolm lgt.“ (<named-content xmlns:xlink="http://www.w3.org/1999/xlink" content-type="dwc:institutional_code" xlink:title="Palacky University Olomouc" xlink:href="http://grbio.org/institution/university-palacky-olomouc" xlink:type="simple">UPOL</named-content>).</p></tp:treatment-sec><tp:treatment-sec sec-type="diagnosis" id="SECID0ESDBG"><title>Diagnosis.</title><p>Pronotum black. Elytra bicolor orange-black with suture, longitudinal median oval spot, and triangular apical spot black. Phallus ball-shaped apically, ventromedial opening widest in basal third. Apex of each paramere fitted with a sharp laterally projected tooth, internal sac with a series of diminutive teeth (e, Fig. <xref ref-type="fig" rid="F6">6G</xref>).</p></tp:treatment-sec><tp:treatment-sec sec-type="description" id="SECID0E3DBG"><title>Description.</title><p>Body length: 6.4 mm, width across the humeri: 1.2 mm. Body black, only elytral sidebars orange (with whole suture, longitudinal median oval spot and triangular spot in apical quarter black, remaining sidebars orange (Fig. <xref ref-type="fig" rid="F2">2C</xref>). Head mostly hidden by pronotum in dorsal view. Elytra slender, 4.5× longer than humeral width (Fig. <xref ref-type="fig" rid="F2">2C</xref>); primary costae 2 and 4 and basal 1/5 of primary costa 3 elevated; reticulate cells oval, strongly irregular, secondary costae 3 and 4 diminishing apically.</p><p><bold>Male.</bold> Eyes medium-sized, interocular distance 1.3× longer than eye diameter (Fig. <xref ref-type="fig" rid="F3">3B</xref>). Antennae with antennomere 3 (= A3) 1.3× shorter than A4, A4–A10 subequal in length; antennal branches flattened, considerably lengthening medially, A3 lamella 1.2× longer than antennomere A3 length, A4 lamella 1.35× longer than A4 length, A5 lamella 1.5× longer than A5 length (Fig. <xref ref-type="fig" rid="F4">4C</xref>). Abdominal sternum VIII widely emarginated in distal third (Fig. <xref ref-type="fig" rid="F5">5F</xref>), its proximal margin almost straight. Tergum X elongate, 1.7× longer than sternum IX on the sides (Fig. <xref ref-type="fig" rid="F5">5E</xref>). Phallus bent ventrally in distal 1/3, constricted subapically, apex ball-shaped; ventromedial opening widest in basal quarter (b, Fig. <xref ref-type="fig" rid="F6">6G</xref>); dorsal hook shifted in distal quarter (c, Fig. <xref ref-type="fig" rid="F6">6G</xref>). Parameres as long as 2/3 of phallus, with a single, laterally projected, apical tooth; ventrobasal parameral protrusions slender, joined medially in a ring-like bridge (d<sub>3</sub>, Fig. <xref ref-type="fig" rid="F6">6G</xref>).</p><p><bold>Female.</bold> Unknown.</p></tp:treatment-sec><tp:treatment-sec sec-type="etymology" id="SECID0EQFBG"><title>Etymology.</title><p>The specific name refers to the single sharp tooth at the apex of each paramere.</p></tp:treatment-sec><tp:treatment-sec sec-type="distribution" id="SECID0EVFBG"><title>Distribution.</title><p>Ecuador.</p></tp:treatment-sec><tp:treatment-sec><!--Section generated to contain objects referenced in tp:taxon-treatment.--><fig id="F2" position="float" orientation="portrait"><object-id xmlns:xlink="http://www.w3.org/1999/xlink" content-type="doi" xlink:type="simple">10.3897/zookeys.1204.114932.figure2</object-id><object-id xmlns:xlink="http://www.w3.org/1999/xlink" content-type="arpha" xlink:type="simple">594F0428-E84B-59EE-869B-3964BDEB36DE</object-id><label>Figure 2.</label><caption><p>Habitus, dorsal view <bold>A, B</bold><italic><tp:taxon-name><tp:taxon-name-part taxon-name-part-type="genus" reg="Gorhamium">Gorhamium</tp:taxon-name-part><tp:taxon-name-part taxon-name-part-type="species" reg="bidentatum">bidentatum</tp:taxon-name-part></tp:taxon-name></italic> sp. nov. <bold>A</bold> male <bold>B</bold> female <bold>C</bold><italic><tp:taxon-name><tp:taxon-name-part taxon-name-part-type="genus" reg="Gorhamium">Gorhamium</tp:taxon-name-part><tp:taxon-name-part taxon-name-part-type="species" reg="unidentatum">unidentatum</tp:taxon-name-part></tp:taxon-name></italic> sp. nov., male.</p></caption><graphic xmlns:xlink="http://www.w3.org/1999/xlink" xlink:href="zookeys-1204-241_article-114932__-g002.jpg" position="float" orientation="portrait" xlink:type="simple" id="oo_1063776.jpg"><uri content-type="original_file" xlink:type="simple">https://binary.pensoft.net/fig/1063776</uri></graphic></fig><fig id="F3" position="float" orientation="portrait"><object-id xmlns:xlink="http://www.w3.org/1999/xlink" content-type="doi" xlink:type="simple">10.3897/zookeys.1204.114932.figure3</object-id><object-id xmlns:xlink="http://www.w3.org/1999/xlink" content-type="arpha" xlink:type="simple">FEA3FAD5-3CD2-59BA-8369-04D6240FDE97</object-id><label>Figure 3.</label><caption><p>Pronotum <bold>A</bold><italic><tp:taxon-name><tp:taxon-name-part taxon-name-part-type="genus" reg="Gorhamium">Gorhamium</tp:taxon-name-part><tp:taxon-name-part taxon-name-part-type="species" reg="bidentatum">bidentatum</tp:taxon-name-part></tp:taxon-name></italic> sp. nov., male <bold>B</bold><italic><tp:taxon-name><tp:taxon-name-part taxon-name-part-type="genus" reg="Gorhamium">Gorhamium</tp:taxon-name-part><tp:taxon-name-part taxon-name-part-type="species" reg="unidentatum">unidentatum</tp:taxon-name-part></tp:taxon-name></italic> sp. nov., male.</p></caption><graphic xmlns:xlink="http://www.w3.org/1999/xlink" xlink:href="zookeys-1204-241_article-114932__-g003.jpg" position="float" orientation="portrait" xlink:type="simple" id="oo_1063777.jpg"><uri content-type="original_file" xlink:type="simple">https://binary.pensoft.net/fig/1063777</uri></graphic></fig><fig id="F4" position="float" orientation="portrait"><object-id xmlns:xlink="http://www.w3.org/1999/xlink" content-type="doi" xlink:type="simple">10.3897/zookeys.1204.114932.figure4</object-id><object-id xmlns:xlink="http://www.w3.org/1999/xlink" content-type="arpha" xlink:type="simple">FDE2E42B-686E-576A-8EA9-B5C43E722699</object-id><label>Figure 4.</label><caption><p><bold>A</bold> head ventrally <bold>B, C</bold> antenna dorsally <bold>A, B</bold><italic><tp:taxon-name><tp:taxon-name-part taxon-name-part-type="genus" reg="Gorhamium">Gorhamium</tp:taxon-name-part><tp:taxon-name-part taxon-name-part-type="species" reg="bidentatum">bidentatum</tp:taxon-name-part></tp:taxon-name></italic> sp. nov., male <bold>C</bold><italic><tp:taxon-name><tp:taxon-name-part taxon-name-part-type="genus" reg="Gorhamium">Gorhamium</tp:taxon-name-part><tp:taxon-name-part taxon-name-part-type="species" reg="unidentatum">unidentatum</tp:taxon-name-part></tp:taxon-name></italic> sp. nov., male.</p></caption><graphic xmlns:xlink="http://www.w3.org/1999/xlink" xlink:href="zookeys-1204-241_article-114932__-g004.jpg" position="float" orientation="portrait" xlink:type="simple" id="oo_1063778.jpg"><uri content-type="original_file" xlink:type="simple">https://binary.pensoft.net/fig/1063778</uri></graphic></fig><fig id="F5" position="float" orientation="portrait"><object-id xmlns:xlink="http://www.w3.org/1999/xlink" content-type="doi" xlink:type="simple">10.3897/zookeys.1204.114932.figure5</object-id><object-id xmlns:xlink="http://www.w3.org/1999/xlink" content-type="arpha" xlink:type="simple">68B8C686-662B-5B58-BB3A-26C6E1D81D06</object-id><label>Figure 5.</label><caption><p>Terminal abdominal segments <bold>A–D</bold><italic><tp:taxon-name><tp:taxon-name-part taxon-name-part-type="genus" reg="Gorhamium">Gorhamium</tp:taxon-name-part><tp:taxon-name-part taxon-name-part-type="species" reg="bidentatum">bidentatum</tp:taxon-name-part></tp:taxon-name></italic> sp. nov. <bold>E–H</bold><italic><tp:taxon-name><tp:taxon-name-part taxon-name-part-type="genus" reg="Gorhamium">Gorhamium</tp:taxon-name-part><tp:taxon-name-part taxon-name-part-type="species" reg="unidentatum">unidentatum</tp:taxon-name-part></tp:taxon-name></italic> sp. nov., male <bold>G</bold><italic><tp:taxon-name><tp:taxon-name-part taxon-name-part-type="genus" reg="Cladocalon">Cladocalon</tp:taxon-name-part><tp:taxon-name-part taxon-name-part-type="species" reg="chiriquense">chiriquense</tp:taxon-name-part></tp:taxon-name></italic> (Gorham, 1884) <bold>A, B, E, G</bold> male terminalia (sternum IX and tergum IX–X), <bold>A</bold> – ventral view; <bold>B, E, G</bold> – dorsal view <bold>C</bold> Male sternum and tergum VIII, ventral view <bold>D</bold> female terminal sternum, ventral view. <bold>F</bold>, Male sternum VIII, ventral view <bold>H</bold> Male tergum VIII, dorsal view.</p></caption><graphic xmlns:xlink="http://www.w3.org/1999/xlink" xlink:href="zookeys-1204-241_article-114932__-g005.jpg" position="float" orientation="portrait" xlink:type="simple" id="oo_1063779.jpg"><uri content-type="original_file" xlink:type="simple">https://binary.pensoft.net/fig/1063779</uri></graphic></fig><fig id="F6" position="float" orientation="portrait"><object-id xmlns:xlink="http://www.w3.org/1999/xlink" content-type="doi" xlink:type="simple">10.3897/zookeys.1204.114932.figure6</object-id><object-id xmlns:xlink="http://www.w3.org/1999/xlink" content-type="arpha" xlink:type="simple">69AA6233-2436-565D-9B9A-7605C94A21C6</object-id><label>Figure 6.</label><caption><p><bold>A–G</bold>, Male genitalia <bold>A, B</bold><italic><tp:taxon-name><tp:taxon-name-part taxon-name-part-type="genus" reg="Cladocalon">Cladocalon</tp:taxon-name-part><tp:taxon-name-part taxon-name-part-type="species" reg="chiriquense">chiriquense</tp:taxon-name-part></tp:taxon-name></italic> (Gorham, 1884) <bold>C–E</bold><italic><tp:taxon-name><tp:taxon-name-part taxon-name-part-type="genus" reg="Gorhamium">Gorhamium</tp:taxon-name-part><tp:taxon-name-part taxon-name-part-type="species" reg="bidentatum">bidentatum</tp:taxon-name-part></tp:taxon-name></italic> sp. nov. <bold>F–H</bold><italic><tp:taxon-name><tp:taxon-name-part taxon-name-part-type="genus" reg="Gorhamium">Gorhamium</tp:taxon-name-part><tp:taxon-name-part taxon-name-part-type="species" reg="unidentatum">unidentatum</tp:taxon-name-part></tp:taxon-name></italic> sp. nov. <bold>H</bold> female genitalia of <italic><tp:taxon-name><tp:taxon-name-part taxon-name-part-type="genus" reg="Gorhamium">Gorhamium</tp:taxon-name-part><tp:taxon-name-part taxon-name-part-type="species" reg="bidentatum">bidentatum</tp:taxon-name-part></tp:taxon-name></italic> sp. nov., ventral view. <bold>A, C, F</bold> ventral view <bold>B, D, G</bold> lateral view <bold>E</bold> ventrolateral view. Abbreviations: a1 – pointed anchor-shaped base of phallus, a2 – flat anchor-shaped base of phallus, b – phallic ventral opening, c – dorsal dent, d1 – arcuate ventrobasal parameral process, d2 – flattened ventrobasal parameral process, d3 – a ring-like ventral bridge (ventrobasal processes medially fused), e – internal sac.</p></caption><graphic xmlns:xlink="http://www.w3.org/1999/xlink" xlink:href="zookeys-1204-241_article-114932__-g006.jpg" position="float" orientation="portrait" xlink:type="simple" id="oo_1063780.jpg"><uri content-type="original_file" xlink:type="simple">https://binary.pensoft.net/fig/1063780</uri></graphic></fig></tp:treatment-sec></tp:taxon-treatment>
